# Supplementary material for: Daily Viral Kinetics and Innate and Adaptive Immune Response Assessment in COVID-19: a Case Series
Source: mSphere. 2020 Nov 11;5(6):e00827-20. doi: 10.1128/mSphere.00827-20 (PMC7657589; doi:10.1128/mSphere.00827-20)
Supplement: TABLE S2 [file mSphere.00827-20-st002.xlsx]

## Sheet: isolate
patient number	dpo	Date	Sample	Log copies/ml	Virus isolation
P1	1	2020-02-26	FNP	175172200	yes
P1	2	2020-02-27	FNP	1853.33	no
P1	4	2020-02-29	FNP	820000	no
P1	5	2020-03-01	FNP	1.56667e+07	yes
P1	6	2020-03-02	FNP	1.12667e+07	no
P1	7	2020-03-03	FNP	1422197100	yes
P1	16	2020-03-12	FNP	139601	no
P1	2	2020-02-27	OPS	6.47333e+06	yes
P1	3	2020-02-28	OPS	3.89418e+06	n.d.
P1	4	2020-02-29	OPS	2.11333e+07	no
P1	5	2020-03-01	OPS	1.79333e+07	yes
P1	6	2020-03-02	OPS	3860000	no
P1	7	2020-03-03	OPS	2.6918e+06	yes
P1	16	2020-03-12	OPS	239.065	no
P2	0	2020-02-27	FNP	25065248000	yes
P2	1	2020-02-28	FNP	3.24667e+09	yes
P2	2	2020-02-29	FNP	1.71333e+09	yes
P2	3	2020-03-01	FNP	9400000	no
P2	4	2020-03-02	FNP	32800000	no
P2	5	2020-03-03	FNP	3.53333e+08	yes
P2	6	2020-03-04	FNP	713333	no
P2	7	2020-03-05	FNP	20825	no
P2	1	2020-02-28	OPS	6.32667e+08	yes
P2	2	2020-02-29	OPS	1.34667e+08	yes
P2	3	2020-03-01	OPS	1400000	yes
P2	4	2020-03-02	OPS	389333	no
P2	5	2020-03-03	OPS	3940000	no
P2	6	2020-03-04	OPS	271333	no
P3	1	2020-02-27	FNP	1347500000	n.d.
P3	2	2020-02-28	FNP	320000000	yes
P3	3	2020-02-29	FNP	1060000000	no
P3	4	2020-03-01	FNP	8.93881e+07	yes
P3	5	2020-03-02	FNP	7.33333e+07	yes
P3	6	2020-03-03	FNP	3.06667e+07	yes
P3	7	2020-03-04	FNP	7.73333e+06	yes
P3	8	2020-03-05	FNP	4200000	no
P3	19	2020-03-16	FNP	4561.96	no
P3	2	2020-02-28	OPS	14066.7	no
P3	3	2020-02-29	OPS	25400	no
P3	4	2020-03-01	OPS	3970.78	no
P3	5	2020-03-02	OPS	3600000	no
P3	6	2020-03-03	OPS	2.95333e+06	no
P3	7	2020-03-04	OPS	1.91333e+07	no
P3	8	2020-03-05	OPS	34133.3	no
P3	19	2020-03-16	OPS	0	no
P4	0	2020-02-28	FNP	6850000	yes
P4	1	2020-02-29	FNP	2.85333e+07	yes
P4	2	2020-03-01	FNP	39600000	yes
P4	3	2020-03-02	FNP	1.68667e+08	yes
P4	4	2020-03-03	FNP	1640000	yes
P4	5	2020-03-04	FNP	18200000	yes
P4	6	2020-03-05	FNP	1.60667e+07	yes
P4	7	2020-03-06	FNP	1545000	no
P4	1	2020-02-29	OPS	8.53333e+07	yes
P4	2	2020-03-01	OPS	1.73333e+07	yes
P4	3	2020-03-02	OPS	1.83333e+07	yes
P4	4	2020-03-03	OPS	1.41333e+06	no
P4	5	2020-03-04	OPS	597333	no
P4	6	2020-03-05	OPS	111333	no
P4	7	2020-03-06	OPS	55000	no
P5	6	2020-03-04	FNP	20700	no
P5	7	2020-03-05	FNP	54933.3	no
P5	10	2020-03-08	FNP	37666.7	no
P5	11	2020-03-09	FNP	1.01333e+06	no
P5	12	2020-03-10	FNP	116000	no
P5	13	2020-03-11	FNP	neg	no
P5	14	2020-03-12	FNP	neg	no
P5	7	2020-03-05	OPS	74000	no
P5	9	2020-03-07	OPS	2.52667e+06	no
P5	10	2020-03-08	OPS	510667	no
P5	11	2020-03-09	OPS	6.51333e+06	no
P5	12	2020-03-10	OPS	2300000	no
P5	13	2020-03-11	OPS	2760000	no
P5	14	2020-03-12	OPS	3277.48	no
